# Supplementary material for: Alanine Uptake Is Required to Maintain Staphylococcus aureus Cell Envelope Stability Under Magnesium and Calcium Limitation
Source: Microorganisms. 2026 Jun 13;14(6):1332. doi: 10.3390/microorganisms14061332 (PMC13304347; doi:10.3390/microorganisms14061332)
Supplement: Supplementary file 1 [file microorganisms-14-01332-s001.zip]

Archive with 1 entries (1 files):
- microorganisms-4346436-supplementary.pdf
